# Supplementary material for: Preclinical Development of a Therapy for Chronic Traumatic Spinal Cord Injury in Rats Using Human Wharton’s Jelly Mesenchymal Stromal Cells: Proof of Concept and Regulatory Compliance
Source: Cells. 2022 Jul 8;11(14):2153. doi: 10.3390/cells11142153 (PMC9319990; doi:10.3390/cells11142153)
Supplement: Supplementary file 1 [file cells-11-02153-s001.zip]

Archive with 1 entries (1 files):
- cells-1788604-supplementary.pdf
